# Supplementary material for: Perspectives and Challenges of Healthcare Professionals, Patients, and Caregivers Regarding Utilizing Antibiotics and Implementing Antibiotic Stewardship in Healthcare Facilities in Low- and Middle-Income Countries: A Systematic Review of Qualitative Studies
Source: Antibiotics (Basel). 2026 May 5;15(5):468. doi: 10.3390/antibiotics15050468 (PMC13203857; doi:10.3390/antibiotics15050468)
Supplement: Supplementary file 1 [file antibiotics-15-00468-s001.zip]

Archive with 3 entries (3 files):
- 260324 PRISMA_2020_abstract_checklist.pdf
- 260324 PRISMA_2020_checklist.pdf
- 260325 Documentation of search strategies_ Systematic review_Bode Ireti Shobayo.pdf
